# Supplementary material for: Absence of evidence for Palaeoproterozoic eclogite-facies metamorphism in East Antarctica: no record of subduction orogenesis during Nuna development
Source: Sci Rep. 2021 Mar 24;11:6717. doi: 10.1038/s41598-021-86184-4 (PMC7990928; doi:10.1038/s41598-021-86184-4)
Supplement: Supplementary file 1 — Supplementary Information [file 41598_2021_86184_MOESM1_ESM.xlsx]

## Sheet: Table S1
Absence of evidence for Palaeoproterozoic eclogite-facies metamorphism in East Antarctica: No record of subduction orogenesis during early Nuna development
Dillon A. Brown, Laura J. Morrissey, John W. Goodge, and Martin Hand
dillon.brown@adelaide.edu.au
Table S1. LA–ICP–MS major and trace-element results for zircon from sample 90-131A. U-Pb isotope data are provided for zircon standards GJ (c. 602 Ma), Plesovice (c. 338 Ma) and 91500 (c. 1054 Ma). Trace-element data are provided for synthetic glass standard NIST-610. (bd) signifies below detection. Pb is Pb(204).
Spot no.	comment	Major and trace-element values (ppm)
		Si(cps)	± 2σ	Al	± 2σ	Ti	± 2σ	Y	± 2σ	Zr	± 2σ	La	± 2σ	Ce	± 2σ	Pr	± 2σ	Nd	± 2σ	Sm	± 2σ	Eu	± 2σ	Gd	± 2σ	Tb	± 2σ	Dy	± 2σ	Ho	± 2σ	Er	± 2σ	Tm	± 2σ	Yb	± 2σ	Lu	± 2σ	Hf	± 2σ	Pb	± 2σ	Th	± 2σ	U	± 2σ	Th/U	Yb/Gd
NIST610 - 9		1378000	28000	10860	110	461	14	479.2	4.6	471	7.1	462.2	4	474.4	4.1	468.2	4.3	435.3	4.2	464.4	5.3	467.7	4.1	468.6	5.6	456.7	4.2	458.4	4.5	468.7	4.4	475.4	5.1	456	4	467.3	4.8	457.4	4.3	453	4	432.2	6.2	475.3	4.4	478.1	4.4	0.994143	0.997226
NIST610 - 10		1380000	24000	10837	92	465	14	475	4.5	459.4	6.5	454.3	4.1	466.2	4.2	463.4	4.1	432.7	4.7	455.4	5.1	461.3	4.5	463.7	4.7	451.7	4.2	449.9	5	461.8	4.2	468.7	4.4	448.4	4.2	465.9	4.5	452.7	4	450	4.8	428.4	5.2	469.2	4.1	472.4	3.9	0.993226	1.00474
NIST610_19 - 1		165700	6900	10150	160	419	33	444.9	8.7	450	19	433.5	8.2	448	7.1	438.6	8.5	406	11	437	12	438.3	8.5	428	9.1	423	7.2	426	10	435.5	7.7	438.5	8.6	420.4	7.7	433.7	9.1	419.7	7.2	423	11	413	17	440.1	7.3	454.7	7.1	0.967891	1.01332
NIST610 - 11		1418000	26000	10928	83	457	14	454.4	4.3	432.8	6.5	428.7	3.7	442.1	4.1	437.5	3.6	425.5	4.9	441.3	5.2	438.2	4.6	439.9	5	426.2	4.1	427.7	4.7	438	4	443.6	4.4	425.7	3.7	441	5.2	430.1	3.8	425.5	3.6	419.2	6.4	448.2	4.2	450.9	3.9	0.994012	1.0025
NIST610 - 12		1419000	30000	10920	95	439	12	454.4	4	441.1	6.7	432.9	3.6	442.8	3.7	438.7	3.6	426.7	4.8	447.3	4.6	438.8	3.5	441.2	5.3	428.8	3.7	427.8	3.8	440.6	3.7	447.2	4.2	426.4	3.5	440.8	5.3	433.3	3.9	425.3	3.7	418.5	5.4	449.3	3.9	452.8	3.3	0.99227	0.999093
NIST610_19 - 2		173600	6900	10250	160	437	35	425.9	8.5	416	14	409	6.3	426.2	7.1	420.6	6.9	405.8	9.9	429	12	411.9	6.8	412.8	9.8	401.7	6.1	404.4	9.2	410.5	7.5	423.9	8.5	400.4	7.5	409.9	8.2	401.8	6.9	401.8	7	421	17	422.8	6.1	440	5.8	0.960909	0.992975
NIST610 - 13		1344000	22000	10912	96	447	14	465.6	4.1	453	6.6	447.3	3.8	458.3	4.3	453.3	4.2	437.5	4.5	458.8	5.2	454.3	4.2	454.8	4.8	444.2	3.5	444.3	4.3	456	3.8	463.3	3.7	442.1	3.8	452.2	4.3	447.3	3.9	442.9	4	425.9	6.2	465.9	3.9	470.2	3.6	0.990855	0.994283
NIST610 - 14		1376000	22000	10792	75	454	13	465.8	3.9	451.8	6.4	443.4	3.7	456.9	3.7	450.9	4	434.3	4.3	462.7	5.1	451.7	3.7	452	4.7	442.4	3.8	441.7	4.3	453.1	3.4	460.1	4.2	439.7	3.7	454	4.3	444.9	4	439.7	3.8	432.5	5.8	462.7	3.7	465.6	3.2	0.993771	1.00442
NIST610_19 - 3		162000	6300	10290	190	472	38	453	10	444	16	432.2	8.5	448.6	8.2	444.1	8.3	425	10	449	12	439.2	8.8	444	11	425.2	8.7	421	11	436.3	8.4	444.9	9.4	424	7.8	436	11	427.8	8.4	427.5	9.9	445	17	445.3	7.9	460.2	6.8	0.967623	0.981982
NIST610 - 15		1433000	20000	10902	95	448	14	459.4	4.9	445.4	5.7	439.3	4.3	450.8	3.7	445.2	3.8	429.1	4.5	450.4	5	443.9	4.2	448	4.4	434.7	4.3	436.1	4.5	448.1	4	454.2	4.7	431.6	3.5	446.7	4.5	438	4.1	433.3	4.2	427.2	5.6	457.5	4.1	460.8	3.6	0.992839	0.997098
NIST610 - 16		1421000	21000	10824	96	459	12	463.2	4.6	450.1	5.9	438.4	3.8	454.3	3.6	448.7	3.5	433.1	4.5	455.5	4.6	446.6	3.2	447.5	5.3	438.9	3.3	435.2	4.3	449.4	3.1	451.8	3.9	436.6	3.4	450.9	4.6	439.2	3.6	436	4.1	425.3	4.9	458.6	3.7	461.1	3.1	0.994578	1.0076
NIST610_19 - 4		169600	6500	10200	180	436	32	436.4	9.6	427	19	417.6	7.5	430.2	7.9	432.6	8.2	400.8	9.5	424	13	423.6	8	424	10	413.1	8	413.6	9.8	425.6	7.9	422.4	8.6	411.4	6.8	419.3	9.8	408.1	7.6	409.2	8.1	424	15	431.3	7.2	445.4	6	0.968343	0.988915
NIST610 - 17		1417000	25000	10848	92	451	13	459.3	3.9	444.6	5.8	436.3	3.5	450.8	3.9	444.9	3.8	429.4	4.1	451.7	4.7	445.1	3.7	448.6	4.8	436.4	3.7	435.2	4.2	445.6	4	456.2	4.5	433.1	3.7	446.8	4.2	436.6	3.7	432.7	4	421	5.8	456.4	4	459.4	3.7	0.99347	0.995988
NIST610 - 18		1415000	24000	10874	97	447	12	468.4	4.2	449.9	5.4	445	3.4	457.2	3.9	456.2	4.2	433	4.2	461.6	4.5	452.6	4.1	455.5	4.7	443.7	3.8	442	4.3	457	3.1	462.6	4.2	441.3	4.1	455.7	4.2	447.1	3.9	440.2	4.2	433.7	6.7	465	3.6	468	3.6	0.99359	1.00044
NIST610_19 - 5		166400	6600	10210	170	417	37	442.4	8.4	430	18	425.3	7.6	440.8	8.5	432.2	7.4	420	10	436.4	9.9	431	7.6	425.9	9.8	418	7.8	413.5	9.2	428.7	7.5	435.7	8.3	415.7	7	427	11	417.6	8	416.5	8.1	428	17	438.6	6.8	453.5	6.1	0.967144	1.00258
NIST610 - 19		1393000	25000	10983	88	459	13	460.6	3.9	440.3	6	438	3.4	449.7	3.7	445.7	3.5	427.1	4.4	450.5	4.2	443	3.5	445.3	4.3	434.2	2.9	436.1	4.1	447.6	3.4	450.3	3.4	434.1	3.6	448	4	438.2	3.4	434.4	3.8	416.6	5.8	456.9	3.5	459.9	3	0.993477	1.00606
NIST610 - 20		1402000	27000	10856	84	438	12	464.6	3.8	450.6	7	441.1	3.4	455.6	3.4	450.3	3.6	432.3	4.7	453.1	5	451.9	3.9	454.2	4.9	441.1	3.9	438.2	4.2	451.4	3.5	459.9	3.9	440.8	3.5	453.9	3.6	444.3	3.8	439.5	3.7	431.7	6	462.2	3.8	464.9	3.9	0.994192	0.999339
NIST610_19 - 6		161800	6600	10510	190	439	38	454.5	9	446	18	436.3	8	450.3	7.2	446.4	8.2	433.9	9.3	451	11	440.6	7.6	444	12	431.1	8.8	422.9	8.2	443.5	7.8	449.4	9.4	424.8	8.5	442	10	424.1	7.6	428.9	9.1	445	16	450.8	7	467.9	6.5	0.963454	0.995495
NIST610 - 21		1387000	26000	10912	95	454	12	462.8	4.3	444.1	6.8	435.4	4	447.4	3.5	445.8	4.1	425.6	4.3	449.3	4.4	443.6	4	445.7	5.5	433.4	3.6	432.7	4.4	444.2	4.2	453.3	4.1	432.2	3.7	444.8	4.9	436.4	3.3	432.6	3.7	419.6	5.1	455.4	3.8	456.9	3.3	0.996717	0.997981
NIST610 - 22		1351000	24000	10910	100	467	14	468.5	4.4	453.9	6.6	444.6	3.8	456	4.1	454.3	4.1	438.7	4.7	461.6	4.5	454.9	4.4	454.5	5.3	444.6	4	442.7	4.9	453.9	3.9	462	4.8	440.7	4	453.8	4.6	444.8	3.5	438.4	4.2	437.2	6.3	465.1	4.2	468.1	3.8	0.993591	0.99846
NIST610_19 - 7		162900	7300	10220	160	437	29	439	9	439	18	425.5	6.3	441.6	7.7	436.6	6.7	419.9	9.9	442	12	437.5	7.2	437	10	420.5	6.4	417	11	432.3	7.7	440.6	8.7	421.6	7.3	428.9	8.9	422.7	8	417.4	7.4	437	17	441.4	6.4	456.5	5.9	0.966922	0.981465
NIST610 - 23		1377000	20000	10961	95	465	13	460.3	4.4	446	5.8	435.2	3.7	449.8	3.9	443.9	3.8	427.5	5.1	449.2	4.7	444	4	444.6	5	436.1	3.9	434.1	4.7	445.8	4.1	450.7	4.5	432.5	4	447.5	4.8	437.3	4.1	430.3	4.5	422	5.2	454.1	3.9	456.8	3.8	0.994089	1.00652
NIST610 - 24		1366000	26000	10854	91	457	11	465.3	4.7	450.5	6.7	441.9	3.9	453.9	3.9	449.8	4.2	433.5	4.5	457.6	5.9	449.5	4.6	448.3	4.9	439.4	4.1	436.6	4.1	452.1	4.1	456.8	4.3	437.6	4.1	450.1	4.6	441.4	3.9	438.6	4.4	428.6	5.6	459.8	4.1	462.9	3.8	0.993303	1.00402
NIST610_19 - 8		163200	6900	10430	160	423	36	443.2	7.7	420	17	426.3	8.4	438.3	7	431.2	7.7	413	11	437	11	428.3	7.6	440	11	418.6	7.7	418.6	9.5	431.2	8	432.3	9.1	412.9	6.5	427	11	417.7	7.8	418.9	8.5	420	16	438.1	6.6	451.9	5.4	0.969462	0.970455
NIST610 - 25		1380000	22000	10881	99	452	11	459.6	4.4	440.4	5.9	436.5	4.4	451.6	4.3	446.4	4.1	427.8	4.5	451.6	4.5	442.3	3.7	444.2	4.6	435.5	4.3	432.1	4.7	446.7	3.9	452.4	4.4	433.8	3.7	448.1	4.5	435.8	4.3	431	4	420.1	5.9	455.7	4	459.5	3.9	0.99173	1.00878
NIST610 - 26		1375000	27000	10803	88	450	12	465.5	3.7	451.6	5.7	441.2	3.4	455.1	3.6	449.9	3.4	433.2	4.2	455	4.1	446	3.2	449.6	5	439.1	3.2	436.8	3.3	451.4	3.2	457.3	3.6	437	3.2	454.2	3.9	439.3	3.2	438.4	3.6	427.9	5.1	458.9	3.1	461.5	2.9	0.994366	1.01023
NIST610_19 - 9		160900	6800	10430	150	395	31	440.4	8.2	423	16	426.7	7.7	438.4	7.8	431.8	7.7	413	10	439	12	424.6	9.1	426	11	414.7	7.6	417	10	425.8	8	433	7.9	413.7	7.5	428	11	414	7.3	416.2	9.8	421	15	435.3	6.9	450.8	6.3	0.965617	1.00469
NIST610 - 27		1354000	25000	10938	87	452	13	471.9	4.4	450.7	6	447.9	3.9	461.6	3.5	457.1	4.3	434.2	4.7	457	5.2	456.4	3.2	457.1	4.5	444.2	3.5	447.3	3.5	458.8	4	463.1	4.1	443.6	3.7	458.4	4.3	447.7	3.5	443.1	4	426.1	6.3	466.2	3.9	470.6	3.7	0.99065	1.00284
NIST610 - 28		1362000	23000	10725	75	462	14	469.8	4	447.1	6.5	448.7	3	459.5	3.6	455.3	3.6	431.8	4.2	457.8	4.8	455.2	3.8	454.9	5	445.9	3.9	443.8	4.4	457.1	3.6	462.7	4	441	3	458.8	4.4	445.6	3.3	443.5	3.4	430	5.3	466.5	3.5	468.4	3.2	0.995944	1.00857
NIST610_19 - 10		163000	7000	10180	160	436	29	444.9	9	446	18	434.4	7.6	443.3	7.1	434.7	7.8	422	10	438	13	433.9	7.2	429	12	424.7	6.6	427.8	9.3	435.2	7.2	437.8	7.5	418	6.7	429	10	421.4	7.2	425	8.6	437	16	438.8	6.2	454.4	5.2	0.965669	1
NIST610 - 29		1390000	29000	10830	100	453	13	457.8	3.9	446.2	5.8	434.2	3.5	449.9	3.8	444.1	3.8	426.7	4.1	445.6	5.4	443.7	3.6	443.7	4.2	432.7	3.2	433.7	4.2	445.5	3.8	450	4.2	434.5	3.7	446.9	3.8	436.9	3.5	430.8	4	422.4	5.9	455.1	3.3	457	3.3	0.995842	1.00721
NIST610 - 30		1328000	26000	10949	95	450	13	468.8	4.6	458.3	5.7	445.5	3.8	461.6	4.4	456.2	4.5	434.4	5.3	459	5.4	455.1	4.5	455.6	5.1	443.8	4.5	444.9	5	455	4.3	460.8	4.9	443.4	4.5	458.7	5.3	446.8	4.3	441.3	4.6	432	6.6	466.3	4.3	467.8	4	0.996794	1.0068
NIST610_19 - 11		163000	6600	10310	160	425	37	437.7	7.9	423	16	419.6	7.2	436.8	7.1	433.4	7.7	420.9	9.4	436	12	428	8.4	424	12	418.1	5.9	418.6	9.1	426.3	6	435.5	9.2	410.3	7	427.8	9	414	6.9	410.8	8.1	412	16	438	6.1	449.6	5.7	0.974199	1.00896
NIST610 - 31		1335000	23000	10828	99	453	13	463.9	4.5	453.2	7.1	439.9	3.3	450.7	3.7	446.4	3.6	427.2	4.9	449.6	4	447.3	4.3	451	4.1	437.1	3.8	434.6	4.3	447.3	4	454	4.5	436.2	3.7	448.4	4.2	439.3	3.3	435.1	4.1	418.6	6.5	457.4	4	460.5	3.8	0.993268	0.994235
NIST610 - 32		1278000	23000	10980	100	454	13	470	4.4	453.7	6.8	446.5	3.7	462.2	4.1	455.3	3.6	435.8	4.7	462.1	4.9	453.4	3.6	456.9	4.4	447.4	3.1	444.6	4.1	458	3.3	463.1	3.7	441.6	3.3	458.6	4.9	447.3	3.4	440.2	4.3	431.5	5.7	465.4	3.5	468.4	3.6	0.993595	1.00372
NIST610_19 - 12		155800	5900	10190	190	443	43	438.3	8	424	19	430.5	8.8	439.1	7.8	431.5	7.2	415	12	432	12	424.7	8.4	429	12	413.3	6.2	422	8.7	425.7	7.7	439.4	9.1	412.2	6.6	434.5	9.4	415.8	7.1	414.1	9.2	419	16	433.6	6.5	452.4	6	0.958444	1.01282
GJ - 1		67600	2700	bd	bd	bd	bd	205.3	6.7	446000	13000	bd	bd	14.08	0.89	bd	bd	0.041	0.084	0.74	0.38	0.61	0.18	5.4	1.1	1.76	0.25	15.5	1.2	5.95	0.4	24.9	1.6	4.74	0.42	50.5	3.1	11.48	0.53	6510	180	bd	bd	8.31	0.39	265.1	7.3	0.0313467	9.35185
GJ - 2		67200	2800	bd	bd	bd	bd	205	6.4	449000	12000	bd	bd	14.73	0.99	bd	bd	0.27	0.21	1.02	0.48	0.88	0.2	6.03	0.99	1.46	0.21	16.6	1.6	5.78	0.49	25.5	1.5	5.28	0.48	50.5	3	10.44	0.57	6470	150	bd	bd	8.15	0.3	263.9	6.6	0.0308829	8.37479
GJ - 3		69500	2400	bd	bd	bd	bd	193.1	6.5	427000	13000	bd	bd	13.65	0.8	bd	bd	0.32	0.23	1.31	0.61	0.84	0.23	5	1	1.3	0.2	15.8	1.8	5.22	0.47	24.2	1.8	4.71	0.38	48	2.9	9.93	0.61	6100	180	bd	bd	7.71	0.35	249.8	6.8	0.0308647	9.6
GJ - 4		69000	3200	bd	bd	bd	bd	196.4	6.1	436000	12000	bd	bd	13.75	0.86	bd	bd	0.37	0.25	0.88	0.4	0.66	0.18	6.1	1	1.28	0.22	16.1	1.5	5.43	0.44	25.2	1.6	5.12	0.38	48.6	2.7	10.36	0.64	6190	150	bd	bd	7.79	0.27	253	6.3	0.0307905	7.96721
GJ - 5		71300	2500	bd	bd	bd	bd	189.8	6.1	420000	12000	bd	bd	13.08	0.78	bd	bd	bd	bd	0.83	0.39	0.68	0.21	4.4	0.85	1.42	0.22	15.7	1.6	5.37	0.47	24.1	1.3	4.9	0.41	46.9	2.3	9.68	0.56	6040	160	bd	bd	7.98	0.33	248	6.2	0.0321774	10.6591
GJ - 6		70900	2800	bd	bd	bd	bd	194	6.1	427000	11000	bd	bd	12.76	0.82	bd	bd	0.38	0.26	1.21	0.46	0.61	0.18	5.3	1	1.63	0.22	15.3	1.7	5.18	0.39	23.8	1.5	5.15	0.42	46.3	2.6	9.92	0.59	6110	150	bd	bd	7.73	0.33	249.2	6.2	0.0310193	8.73585
GJ - 7		72800	3200	bd	bd	bd	bd	193.3	5.4	413300	9700	bd	bd	13.52	0.76	0.015	0.022	0.08	0.11	1.13	0.46	0.65	0.17	4.7	1	1.33	0.15	14.9	1.3	5.29	0.38	23.4	1.5	4.86	0.4	47.1	2.5	9.93	0.54	5950	140	bd	bd	7.5	0.28	243.6	5.6	0.0307882	10.0213
GJ - 8		68500	2700	bd	bd	bd	bd	197.2	7.5	423000	11000	bd	bd	13.24	0.78	bd	bd	0.3	0.22	0.66	0.36	0.68	0.18	5.02	0.88	1.26	0.18	16.5	1.4	5.46	0.41	23.1	1.7	5.01	0.4	47.9	2.7	9.91	0.64	6120	160	bd	bd	7.82	0.33	250.4	6.2	0.03123	9.54183
GJ - 9		71200	3200	bd	bd	bd	bd	203	6.3	427000	11000	bd	bd	13.6	0.89	bd	bd	0.04	0.081	1.04	0.47	0.85	0.18	6.4	1.3	1.45	0.17	14.7	1.1	5.53	0.43	23.9	1.5	4.93	0.4	48.5	2.4	9.93	0.62	6180	160	bd	bd	7.88	0.3	251.8	5.6	0.0312947	7.57812
GJ - 10		72700	2800	bd	bd	bd	bd	194.2	5.7	420000	12000	bd	bd	12.39	0.84	bd	bd	0.17	0.17	1.28	0.47	0.58	0.16	4.44	0.92	1.51	0.18	15.4	1.5	5.41	0.38	24.4	1.6	4.96	0.4	47.3	2.5	9.86	0.55	6100	190	bd	bd	7.65	0.33	252.3	7.1	0.030321	10.6532
GJ - 11		72200	3000	bd	bd	bd	bd	187.2	6	411000	10000	bd	bd	13.09	0.84	bd	bd	0.26	0.21	0.56	0.32	0.58	0.17	5.3	1.1	1.46	0.17	15.5	1.2	5.22	0.46	22.6	1.5	4.98	0.35	44	2.4	9.82	0.6	5980	140	bd	bd	7.98	0.28	245.6	5.2	0.0324919	8.30189
GJ - 12		71800	2900	bd	bd	bd	bd	194.4	6.8	415000	11000	bd	bd	12.87	0.84	bd	bd	0.3	0.24	1.17	0.52	0.63	0.19	5.6	1.1	1.5	0.23	16.2	1.4	5.01	0.37	23.9	1.6	5.24	0.38	44.6	2.7	9.77	0.46	5940	130	bd	bd	7.78	0.3	246.3	6.1	0.0315875	7.96429
GJ - 13		71900	2500	bd	bd	bd	bd	189.6	6	418000	12000	bd	bd	13.4	0.77	bd	bd	0.09	0.13	1.05	0.43	0.62	0.18	6.4	1.2	1.41	0.2	16.3	1.7	5.48	0.37	24.4	1.7	4.97	0.38	46	3	9.83	0.49	6050	160	bd	bd	7.79	0.28	247.4	6.3	0.0314875	7.1875
GJ - 14		69400	2800	bd	bd	bd	bd	190.6	5	421000	12000	bd	bd	13.37	0.74	bd	bd	0.17	0.17	0.98	0.46	0.68	0.2	4.51	0.85	1.4	0.19	14.9	1.3	5.61	0.44	23.9	1.5	4.7	0.36	45.1	3	10.55	0.55	6080	160	bd	bd	7.87	0.31	250.7	6.4	0.0313921	10
GJ - 15		72500	2600	bd	bd	bd	bd	190.3	6.3	414000	11000	bd	bd	13.46	0.91	bd	bd	0.48	0.27	0.85	0.38	0.63	0.18	4.78	0.9	1.32	0.2	15.6	1.5	5.31	0.44	24.1	1.6	4.86	0.35	46.9	2.3	10.28	0.74	5980	160	bd	bd	7.74	0.3	247.8	6.4	0.0312349	9.81172
GJ - 16		69000	3000	bd	bd	bd	bd	201	5.9	422100	9500	bd	bd	13.37	0.72	bd	bd	0.32	0.24	1.15	0.44	0.68	0.19	4.78	0.85	1.39	0.17	15.3	1.3	5.36	0.4	23.6	1.4	5.05	0.44	46.3	2.6	10.13	0.62	6160	150	bd	bd	7.85	0.25	253.2	6.3	0.0310032	9.68619
GJ - 17		69600	2900	bd	bd	bd	bd	201.5	6.4	428000	10000	bd	bd	13.85	0.77	bd	bd	0.4	0.25	0.97	0.41	0.78	0.17	5.8	1	1.44	0.2	16.4	1.4	5.42	0.43	25.4	1.6	4.96	0.38	49.8	3	10.32	0.59	6220	150	bd	bd	7.98	0.32	257.3	6.6	0.0310144	8.58621
GJ - 18		68900	3100	bd	bd	bd	bd	199.1	5.8	427600	9800	bd	bd	13.75	0.75	bd	bd	0.19	0.19	1.24	0.48	0.62	0.17	6.2	1.1	1.54	0.22	16.6	1.4	5.54	0.33	24.4	1.5	5.26	0.45	49	3	10.08	0.6	6230	150	bd	bd	8.1	0.3	254.9	5.8	0.0317772	7.90323
GJ - 19		65400	2800	bd	bd	bd	bd	205.7	6.1	436000	11000	bd	bd	14.5	0.81	bd	bd	0.61	0.33	0.95	0.48	0.69	0.19	4.95	0.92	1.7	0.21	16.1	1.5	5.41	0.4	25.8	1.7	5.12	0.47	47.1	2.9	10.1	0.57	6300	150	bd	bd	8.39	0.32	261.8	6.5	0.0320474	9.51515
GJ - 20		66300	2800	bd	bd	bd	bd	204.3	5.9	437000	12000	bd	bd	14.54	0.92	bd	bd	0.69	0.38	1.17	0.51	0.72	0.21	5.5	1.1	1.43	0.22	16.5	1.6	5.5	0.37	25.9	1.6	5.2	0.46	50.2	2.8	10.68	0.55	6280	160	bd	bd	8.24	0.34	261.7	6.7	0.0314864	9.12727
GJ - 21		67000	2600	bd	bd	bd	bd	196.5	6.2	422000	10000	bd	bd	13.3	0.81	bd	bd	0.12	0.14	1.02	0.45	0.76	0.19	5.8	1.1	1.23	0.18	16.7	1.4	5.51	0.43	26.2	1.7	4.66	0.35	50.1	2.5	10.47	0.62	6050	150	bd	bd	7.94	0.33	253.6	6.6	0.0313091	8.63793
GJ - 22		66900	2500	bd	bd	bd	bd	194	7.2	418000	11000	bd	bd	13.56	0.89	bd	bd	0.13	0.15	0.94	0.45	0.63	0.18	5.8	1.2	1.49	0.19	16.2	1.5	5.28	0.42	24.8	1.6	5.07	0.36	49.1	3.2	9.93	0.63	6060	150	bd	bd	7.95	0.3	249.1	6.3	0.0319149	8.46552
GJ - 23		67400	2600	bd	bd	bd	bd	194.6	5.7	411700	9900	bd	bd	13.34	0.81	bd	bd	0.27	0.22	0.92	0.42	0.66	0.19	5.6	1.1	1.51	0.19	15.9	1.5	5.28	0.35	24.2	1.5	4.55	0.39	46.8	2.4	9.43	0.59	5990	130	bd	bd	7.8	0.32	249.1	5.9	0.0313127	8.35714
GJ - 24		67200	3200	bd	bd	bd	bd	192	6	416000	11000	bd	bd	13.24	0.92	bd	bd	0.68	0.34	0.59	0.34	0.88	0.23	5.8	1	1.45	0.2	16	1.3	5.23	0.36	24.2	1.7	5.04	0.42	46.4	2.4	9.81	0.58	6070	160	bd	bd	7.93	0.33	247.8	6.3	0.0320016	8
Ples - 1		70200	2800	99	16	80	17	558	13	437000	9900	bd	bd	2.44	0.35	0.252	0.079	1.7	0.55	3.7	0.8	0.91	0.2	16.2	1.8	5.48	0.4	58.2	3.1	16.33	0.82	62.3	2.9	10.16	0.57	76.1	3.3	10.45	0.56	10350	250	bd	bd	64.5	1.3	679	14	0.0949926	4.69753
Ples - 2		68700	3200	93	14	58	12	549	12	440000	11000	0.016	0.023	2.22	0.31	0.202	0.091	2.33	0.67	4.25	0.88	0.82	0.2	13.9	1.6	5.13	0.42	60.3	2.9	16.12	0.8	64.1	2.5	10.17	0.56	76.6	4	10.3	0.75	10590	280	bd	bd	64.2	1.7	676	15	0.0949704	5.51079
Ples - 3		71800	3000	112	16	66	15	496	13	405600	8700	bd	bd	2	0.26	0.147	0.074	1.88	0.54	3.28	0.83	0.79	0.23	11.6	1.6	4.96	0.35	53.1	2.8	14.57	0.82	57.8	3.2	9.48	0.57	68.6	3.5	9.63	0.57	9720	240	bd	bd	57.1	1.6	611	15	0.0934534	5.91379
Ples - 4		72100	3300	102	16	70	14	505	14	410000	9500	0.007	0.015	2	0.27	0.181	0.09	2.41	0.67	3.44	0.97	1.04	0.22	12.4	1.6	4.44	0.4	53	2.9	15.63	0.91	56.2	2.5	9.11	0.59	65.9	3.2	9.67	0.6	9700	220	bd	bd	57.2	1.6	613	15	0.0933116	5.31452
Ples - 5		69400	3100	89	14	65	13	503	14	414000	11000	bd	bd	1.65	0.27	0.106	0.058	1.78	0.51	2.79	0.85	0.53	0.17	13.5	1.8	4.58	0.44	53.4	2.6	14.67	0.86	56.2	2.8	8.98	0.53	68.6	2.9	9.66	0.59	9840	260	bd	bd	57	1.6	611	16	0.0932897	5.08148
Ples - 6		67800	3000	82	17	67	15	509	14	424000	10000	bd	bd	1.6	0.24	0.161	0.074	0.96	0.4	3.37	0.85	0.74	0.22	13.2	1.5	5.04	0.41	54	3	15.2	0.87	58.3	2.6	9.72	0.58	68.1	3.5	9.32	0.61	10000	240	bd	bd	58.2	1.5	630	15	0.092381	5.15909
Ples - 7		70400	2300	85	15	67	12	512	16	422000	11000	0.065	0.051	2.1	0.34	0.174	0.074	1.69	0.53	3.84	0.95	0.96	0.24	14	1.6	4.72	0.4	52.4	2.7	14.31	0.77	58.4	2.8	10.06	0.53	69.2	3.3	9.72	0.54	10090	270	bd	bd	58	1.6	627	17	0.092504	4.94286
Ples - 8		70700	2900	101	15	69	16	495	13	419000	11000	bd	bd	2.02	0.33	0.112	0.054	1.39	0.53	2.82	0.81	0.82	0.21	13.5	1.9	4.86	0.39	52.6	2.6	14.34	0.65	53.9	2.3	9.66	0.5	67	3.8	9.5	0.53	10070	260	bd	bd	56.5	1.5	611	15	0.0924714	4.96296
Ples - 9		71000	2400	112	15	78	13	556	15	421000	11000	bd	bd	1.77	0.26	0.182	0.074	2.08	0.55	3.3	0.85	0.87	0.21	13.2	1.7	4.97	0.36	60.6	2.9	17.27	0.88	59.9	3	10.62	0.6	75.6	3.4	10.47	0.45	9760	260	bd	bd	66.8	1.5	675	14	0.098963	5.72727
Ples - 10		68200	2900	131	18	90	16	578	13	420000	10000	bd	bd	2.04	0.28	0.156	0.077	1.53	0.56	3.82	0.9	0.88	0.21	15.3	1.6	5.74	0.41	63.3	3	17.02	0.72	65.6	2.9	11	0.55	77.2	3.8	10.3	0.56	9870	240	bd	bd	67.6	1.6	685	13	0.0986861	5.04575
Ples - 11		69700	3300	120	17	61	14	560	13	411000	10000	0.043	0.038	1.76	0.29	0.155	0.068	1.85	0.63	3.95	0.91	0.69	0.18	15.1	2	5.76	0.37	59.5	3.1	15.84	0.84	61.3	2.5	10.21	0.54	72.5	3.4	10.19	0.59	9610	250	bd	bd	64.4	1.4	660	14	0.0975758	4.80132
Ples - 12		71200	3300	124	15	80	20	554	12	409600	8900	bd	bd	2.07	0.33	0.164	0.067	2.23	0.6	2.88	0.82	0.86	0.22	15.1	1.9	5.32	0.39	57.4	2.6	16.44	0.74	62.9	2.7	9.76	0.55	73.6	3.5	10.43	0.56	9680	230	bd	bd	64.5	1.4	662	13	0.097432	4.87417
Ples - 13		69400	3000	116	15	69	15	536	14	411000	10000	2.8	1.8	7.1	3.1	0.73	0.35	3.5	1.1	3.18	0.81	0.93	0.26	15.2	1.5	5.4	0.42	57.1	3.3	15.98	0.7	60.1	2.6	10.19	0.51	71.4	3.3	10.45	0.61	9590	230	bd	bd	64.9	2.3	645	12	0.10062	4.69737
Ples - 14		69100	2900	111	16	59	13	554	13	417000	10000	bd	bd	2	0.27	0.171	0.07	2.57	0.69	3.39	0.88	0.92	0.23	13.1	1.8	5.2	0.42	60.3	2.7	16.31	0.76	62	2.6	10.58	0.59	70	3.3	10.64	0.51	9730	230	bd	bd	62.9	1.3	660	12	0.095303	5.34351
Ples - 15		70900	3000	80	17	73	14	377	11	408000	11000	bd	bd	1.8	0.26	0.104	0.054	1.69	0.56	2.58	0.71	0.61	0.16	9.6	1.1	3.81	0.32	39.7	2.3	11.67	0.69	43.9	2.5	7.42	0.5	48.9	3.1	7.26	0.48	9480	240	bd	bd	58.9	1.7	578	15	0.101903	5.09375
Ples - 16		68300	2800	80	15	39	11	268.4	8.7	416000	11000	bd	bd	1.33	0.26	0.038	0.033	0.81	0.37	1.46	0.54	0.36	0.14	6.2	1	2.62	0.26	27.4	1.9	7.94	0.59	31.2	1.9	4.92	0.44	35	2.5	5.41	0.41	10080	280	bd	bd	36.9	1.2	421	12	0.0876485	5.64516
Ples - 17		70300	3100	65	14	54	13	506	15	418000	11000	bd	bd	2.02	0.3	0.101	0.052	1.27	0.48	2.94	0.86	0.96	0.22	11.5	1.4	4.65	0.41	54.7	3.3	15.59	0.7	56.1	2.6	9.96	0.68	67.8	3.2	9.79	0.59	9900	230	bd	bd	56.6	1.6	617	15	0.0917342	5.89565
Ples - 18		70200	2700	101	14	62	14	508	14	413000	11000	bd	bd	1.71	0.26	0.191	0.071	1.32	0.43	2.66	0.64	0.95	0.24	12.4	1.5	4.89	0.43	53.4	2.6	15.05	0.8	56.2	2.7	9.69	0.55	70.4	3.5	10.17	0.58	9870	270	bd	bd	57.5	1.6	614	15	0.0936482	5.67742
Ples - 19		67100	2400	100	18	59	14	530	12	416000	10000	bd	bd	1.87	0.27	0.083	0.053	1.32	0.46	2.93	0.79	1.02	0.25	15.6	1.8	4.92	0.44	55.1	3.3	15.06	0.7	59.9	2.5	9.76	0.41	71.3	3.9	9.5	0.56	9940	250	bd	bd	59	1.3	631	12	0.0935024	4.57051
Ples - 20		69900	3100	100	16	70	13	520	12	414500	9900	bd	bd	1.92	0.25	0.121	0.063	1.39	0.48	2.68	0.76	0.95	0.23	13.5	1.6	5	0.38	54.9	2.8	15.74	0.68	58.7	2.4	10.14	0.57	70.5	3.7	9.88	0.58	9860	240	bd	bd	58.9	1.4	636	14	0.0926101	5.22222
Ples - 21		71700	3100	85	15	71	15	527	11	407000	10000	bd	bd	1.99	0.26	0.14	0.064	1.61	0.55	2.71	0.71	0.74	0.2	14.5	1.8	5.17	0.42	55.9	2.5	15.66	0.78	59.2	2.4	9.89	0.45	69.7	3	10	0.59	9570	240	bd	bd	60.4	1.3	637	11	0.0948195	4.8069
Ples - 22		68600	3100	68	16	59	13	506	13	421000	12000	bd	bd	1.86	0.29	0.133	0.066	1.58	0.5	3.2	0.73	0.71	0.2	11.8	1.5	4.58	0.34	53.8	2.7	14.71	0.8	57.1	2.8	10.16	0.58	70.7	4.4	10.34	0.56	9970	290	bd	bd	59.3	1.7	635	16	0.0933858	5.99153
Ples - 23		67800	3100	89	16	38	12	493	16	408000	11000	bd	bd	1.97	0.31	0.17	0.069	1.68	0.55	3.41	0.92	0.92	0.23	14.1	1.7	4.47	0.36	53.2	3.2	14.13	0.83	52.4	3	9.22	0.53	65.4	3.3	9.26	0.6	9800	280	bd	bd	58.1	1.8	612	16	0.0949346	4.6383
Ples - 24		66400	2900	84	16	46	13	486	12	411000	11000	bd	bd	1.51	0.24	0.101	0.058	1.58	0.53	2.16	0.65	0.8	0.23	12.3	1.9	4.72	0.39	49.6	2.5	14.59	0.71	55.8	2.7	9.13	0.54	66	3	8.83	0.6	9950	230	bd	bd	54.7	1.4	595	14	0.0919328	5.36585
91500 - 1		67900	2700	bd	bd	bd	bd	105.1	4	451000	13000	bd	bd	2.18	0.33	bd	bd	bd	bd	0.37	0.27	0.144	0.093	1.64	0.54	0.5	0.12	7.74	0.83	3.41	0.36	19.6	1.1	4.87	0.34	50.9	2.9	10.59	0.59	5560	150	bd	bd	20.36	0.71	64.4	1.7	0.316149	31.0366
91500 - 2		67300	2600	30	19	bd	bd	101.9	4.4	443000	13000	bd	bd	1.73	0.27	bd	bd	bd	bd	bd	bd	0.109	0.08	1.68	0.56	0.51	0.12	7.39	0.87	3.16	0.28	18.3	1.4	4.66	0.38	49.3	2.7	9.38	0.68	5450	160	bd	bd	19.13	0.6	62	1.9	0.308548	29.3452
91500 - 3		70400	3100	bd	bd	bd	bd	101.9	3.5	428000	12000	bd	bd	1.98	0.28	bd	bd	bd	bd	bd	bd	0.178	0.096	1.45	0.49	0.56	0.12	7.7	1.1	3.03	0.29	17.4	1.3	4.46	0.37	46.1	3	9.89	0.56	5110	140	bd	bd	18.97	0.64	59.5	1.6	0.318824	31.7931
91500 - 4		69200	2400	bd	bd	bd	bd	101.7	3.8	422000	13000	-0.0001847	6.5e-06	2	0.31	bd	bd	bd	bd	bd	bd	bd	bd	1.82	0.64	0.6	0.13	7.73	0.9	3	0.29	18.8	1.3	4.69	0.36	48.2	2.7	9.75	0.62	5010	150	bd	bd	19.29	0.65	59.7	1.8	0.323116	–
91500 - 5		68600	2700	bd	bd	bd	bd	101.6	3.8	433000	12000	bd	bd	1.72	0.26	bd	bd	bd	bd	0.31	0.24	bd	bd	1.62	0.53	0.52	0.12	7.49	0.96	3.35	0.31	18.1	1.4	4.59	0.39	48	2.8	10.55	0.57	5320	160	bd	bd	19.01	0.63	61.7	1.7	0.308104	29.6296
91500 - 6		67400	2500	bd	bd	bd	bd	99.3	3	428000	11000	bd	bd	2	0.32	bd	bd	bd	bd	0.21	0.21	0.22	0.1	0.97	0.41	0.57	0.13	7.16	0.91	3.06	0.29	18.2	1.4	4.89	0.39	48.4	3	10.37	0.59	5240	140	bd	bd	19.05	0.68	59.7	1.8	0.319095	49.8969
91500 - 7		70400	2300	bd	bd	bd	bd	100.7	3.5	425000	13000	bd	bd	1.76	0.25	bd	bd	bd	bd	bd	bd	0.144	0.082	1.82	0.61	0.77	0.13	8.3	1	3.31	0.36	17.2	1.2	4.68	0.36	45.7	2.9	9.88	0.55	5150	150	bd	bd	19.3	0.76	60.1	1.7	0.321131	25.1099
91500 - 8		68300	2600	bd	bd	bd	bd	99.5	3.4	423000	10000	bd	bd	1.88	0.27	bd	bd	bd	bd	0.35	0.28	0.087	0.069	1.05	0.41	0.53	0.12	7.31	0.9	3.19	0.3	17.8	1.3	4.66	0.38	48.4	2.5	10.06	0.57	5260	140	bd	bd	19.15	0.63	59.8	1.5	0.320234	46.0952
91500 - 9		73700	3100	bd	bd	bd	bd	94.7	3.3	411000	11000	bd	bd	1.78	0.28	bd	bd	bd	bd	0.38	0.28	0.172	0.093	1.44	0.5	0.62	0.13	7.67	0.82	3.05	0.32	18.4	1.2	4.24	0.34	44.9	2.6	9.52	0.57	5080	140	bd	bd	18.54	0.65	58.3	1.4	0.31801	31.1806
91500 - 10		72700	2900	bd	bd	bd	bd	104.7	3.2	435000	12000	-0.0001848	7.6e-06	1.95	0.25	bd	bd	bd	bd	0.04	0.082	0.086	0.062	1.68	0.51	0.62	0.12	7.9	1	3.41	0.35	19.6	1.3	4.44	0.37	50.2	2.8	10.28	0.64	5250	150	-0.03	0.97	20.13	0.67	62.3	1.6	0.323114	29.881
91500 - 11		72300	3500	28	18	bd	bd	101.6	3.6	412700	9600	bd	bd	1.8	0.27	bd	bd	bd	bd	0.4	0.27	0.094	0.07	1.42	0.52	0.43	0.12	7.13	0.94	3.37	0.36	18.7	1.3	4.28	0.36	44.5	2.6	9.94	0.58	5100	120	bd	bd	19.72	0.54	59.3	1.4	0.332546	31.338
91500 - 12		70300	3100	bd	bd	bd	bd	101.3	3.7	423000	12000	bd	bd	1.94	0.35	bd	bd	bd	bd	0.17	0.17	0.078	0.062	1.44	0.58	0.51	0.1	6.87	0.88	3.33	0.33	19.8	1.3	5	0.38	48.6	2.8	9.62	0.56	5140	140	bd	bd	19.33	0.6	60.1	1.5	0.321631	33.75
91500 - 13		68600	2700	bd	bd	bd	bd	96.2	3.4	415000	10000	bd	bd	2.15	0.29	bd	bd	bd	bd	bd	bd	0.12	0.082	0.79	0.44	0.48	0.11	7.26	0.88	3.25	0.33	17.8	1.2	4.44	0.35	48.5	3	9.65	0.55	5150	130	bd	bd	19.12	0.59	59	1.5	0.324068	61.3924
91500 - 14		70500	2300	bd	bd	bd	bd	94.8	3.4	411000	11000	bd	bd	1.57	0.25	bd	bd	bd	bd	bd	bd	0.091	0.066	1.26	0.52	0.49	0.12	7.57	0.89	2.85	0.27	19.1	1.4	4.39	0.35	44.3	2.8	9.01	0.6	5050	150	-0.52	0.84	18.52	0.53	58.4	1.7	0.317123	35.1587
91500 - 15		69300	2900	bd	bd	bd	bd	100.5	3.4	430000	13000	bd	bd	1.64	0.27	bd	bd	bd	bd	bd	bd	0.191	0.099	1.06	0.41	0.38	0.11	6.82	0.92	3.17	0.25	18.5	1.4	4.75	0.35	48.8	2.5	9.59	0.6	5220	160	bd	bd	19.47	0.7	60	1.7	0.3245	46.0377
91500 - 16		65900	2700	bd	bd	bd	bd	103.8	3.6	425400	9800	-0.0002121	9e-06	1.78	0.27	bd	bd	bd	bd	0.05	0.1	0.172	0.097	1.92	0.72	0.56	0.12	8.28	0.95	3.17	0.28	19.1	1.4	4.72	0.41	48.8	2.9	9.73	0.64	5190	120	-0.6	0.91	19.64	0.67	61	1.5	0.321967	25.4167
91500 - 17		69200	2600	bd	bd	bd	bd	102.1	3.8	424000	10000	bd	bd	2.07	0.26	bd	bd	bd	bd	bd	bd	0.161	0.087	1.49	0.51	0.54	0.13	7.02	0.9	3.33	0.38	18.8	1.4	4.62	0.32	47.7	3.1	9.9	0.6	5130	120	bd	bd	20.14	0.55	60.7	1.4	0.331796	32.0134
91500 - 18		70700	2900	bd	bd	bd	bd	103.8	4.1	420000	11000	bd	bd	1.98	0.34	bd	bd	bd	bd	0.042	0.086	0.102	0.074	1.88	0.56	0.5	0.11	8.54	0.94	3.76	0.32	18.6	1.5	4.5	0.38	52.1	2.9	10.12	0.58	5130	130	0.3	1	20.43	0.63	61.9	1.8	0.330048	27.7128
91500 - 19		65700	3200	bd	bd	bd	bd	106	3.5	437000	11000	bd	bd	2.28	0.34	bd	bd	bd	bd	0.44	0.3	0.095	0.07	1.21	0.53	0.63	0.15	8.4	1	3.34	0.33	19.2	1.4	4.98	0.4	51.8	2.8	10.12	0.64	5370	130	bd	bd	21.49	0.67	65.1	1.7	0.330108	42.8099
91500 - 20		65800	2500	0	15	12.7	8.7	107.4	3.9	436000	12000	bd	bd	2.32	0.38	bd	bd	bd	bd	0.2	0.2	0.21	0.1	1.66	0.59	0.65	0.16	9.2	1.1	3.54	0.33	21.1	1.4	4.96	0.46	51.7	3.1	10.39	0.55	5190	120	bd	bd	21.42	0.63	64.1	1.7	0.334165	31.1446
91500 - 21		67100	2900	bd	bd	bd	bd	105.8	3.3	425000	11000	bd	bd	2.2	0.32	bd	bd	bd	bd	0.26	0.23	0.065	0.057	1.75	0.63	0.59	0.15	7.5	1.1	3.21	0.27	19.9	1.4	4.92	0.39	47.2	2.9	10.09	0.57	5150	140	bd	bd	20.88	0.56	63.2	1.6	0.33038	26.9714
91500 - 22		66800	2600	bd	bd	bd	bd	109	3.8	419000	10000	bd	bd	1.95	0.28	bd	bd	bd	bd	0.21	0.21	bd	bd	1.61	0.61	0.63	0.14	9.4	1.1	3.22	0.31	18.9	1.4	5.17	0.39	50	2.6	9.96	0.53	5050	120	bd	bd	21.79	0.67	63.1	1.5	0.345325	31.0559
91500 - 23		66500	2700	19	16	bd	bd	105	4.1	419000	10000	bd	bd	2.09	0.3	bd	bd	bd	bd	0.045	0.093	0.053	0.053	1.6	0.52	0.6	0.13	8.05	0.91	3.37	0.34	18.8	1.5	4.55	0.38	47.8	2.9	9.77	0.57	4990	120	bd	bd	20.42	0.55	62.3	1.7	0.327769	29.875
91500 - 24		66400	2400	bd	bd	bd	bd	106.5	4.1	425000	12000	bd	bd	2.07	0.33	bd	bd	bd	bd	bd	bd	0.166	0.089	1.05	0.43	0.65	0.13	7.6	1	3.62	0.37	18.9	1.2	4.84	0.39	49.8	3.1	9.79	0.67	5070	150	bd	bd	20.99	0.74	62.4	1.9	0.336378	47.4286
90-131A_Zr1 - 1	rim	67400	2800	bd	bd	bd	bd	112.9	4.3	426000	13000	bd	bd	0.38	0.12	bd	bd	bd	bd	bd	bd	bd	bd	0.53	0.33	0.43	0.13	5.34	0.74	3.51	0.42	19.2	1.4	5.06	0.32	59.8	3.5	16.38	0.94	7930	230	bd	bd	23	1.1	76.9	3.2	0.29909	112.83
90-131A_Zr1 - 2	core	67700	3400	bd	bd	bd	bd	145.3	4.4	437600	9600	bd	bd	0.4	0.13	bd	bd	bd	bd	bd	bd	0.13	0.096	0.66	0.38	0.59	0.13	8.4	1.1	4.04	0.37	25.9	1.7	6.85	0.53	79.3	4.3	21.6	1	7510	210	bd	bd	17.18	0.57	63	1.6	0.272698	120.152
90-131A_Zr1b - 1	core	62100	2800	bd	bd	bd	bd	141	7.6	404000	12000	bd	bd	0.45	0.21	bd	bd	bd	bd	bd	bd	0.029	0.059	bd	bd	0.47	0.17	7.7	1.6	4.09	0.57	23.1	2.3	6.49	0.61	71	5.1	18.3	1.3	6080	180	bd	bd	13.45	0.52	43.7	1.4	0.30778	–
90-131A_Zr1b - 2	rim-mantle	65400	2900	bd	bd	bd	bd	183.7	6.3	426000	11000	bd	bd	0.35	0.14	bd	bd	bd	bd	bd	bd	0.091	0.08	1.64	0.54	0.68	0.16	9.9	1.3	4.93	0.43	33.5	2	8.61	0.67	102.3	4.6	27.6	1.1	6820	150	bd	bd	11.14	0.56	39.1	1.3	0.28491	62.378
90-131A_Zr2 - 1	rim-mantle	66600	2700	bd	bd	bd	bd	88.7	3.3	428000	12000	bd	bd	0.73	0.22	bd	bd	bd	bd	bd	bd	0.051	0.059	0.8	0.43	0.43	0.13	5	1	2.91	0.37	14.9	1.4	3.87	0.4	43.9	3.1	11.29	0.86	8480	260	bd	bd	53.6	1.9	139.6	5	0.383954	54.875
90-131A_Zr2 - 2	rim-mantle	65000	2700	bd	bd	bd	bd	151.8	5.7	429000	12000	bd	bd	0.74	0.2	bd	bd	bd	bd	bd	bd	0.105	0.083	1.6	0.67	0.53	0.16	9.5	1.3	4.17	0.4	26.4	1.9	6.94	0.53	75.9	4.7	20.7	1.2	7840	230	bd	bd	38.4	1.1	119.1	2.6	0.322418	47.4375
90-131A_Zr2 - 3	mantle	78100	3400	bd	bd	bd	bd	240.8	9.3	453000	14000	bd	bd	0.75	0.24	bd	bd	bd	bd	bd	bd	0.1	0.12	1.06	0.63	0.7	0.25	12.7	1.7	6.55	0.47	43	3.4	11.6	1	143.2	6.9	39.5	1.9	8630	280	bd	bd	52.3	1.8	177.1	5.3	0.295313	135.094
90-131A_Zr2 - 4	core	60700	2100	bd	bd	bd	bd	201.6	6.6	423000	11000	bd	bd	0.47	0.2	bd	bd	bd	bd	bd	bd	0.11	0.11	2.25	0.78	0.72	0.22	10.5	1.6	5.8	0.72	35.9	2.4	9.65	0.83	113.2	5.9	32.1	1.4	7440	180	bd	bd	17.44	0.87	67.1	2.7	0.259911	50.3111
90-131A_Zr3a - 1	outer rim-rim	72000	2700	bd	bd	bd	bd	116	8.7	440000	10000	bd	bd	0.52	0.15	0.01	0.02	bd	bd	bd	bd	bd	bd	0.58	0.37	0.41	0.11	6.8	1	3.02	0.43	20.6	2	4.7	0.57	51.3	4.8	15.1	1.4	8330	280	bd	bd	51.7	6	151	19	0.342384	88.4483
90-131A_Zr3a - 2	core	71400	2800	bd	bd	bd	bd	237	6.7	430000	11000	bd	bd	0.62	0.17	bd	bd	bd	bd	bd	bd	0.108	0.085	2.3	0.84	0.8	0.17	13.4	1.6	6.78	0.61	42.3	2.5	11.12	0.73	132	6.1	37.7	1.5	8350	190	bd	bd	72.8	2.2	240.9	6.9	0.3022	57.3913
90-131A_Zr3a - 3	rim-mantle	78000	3200	bd	bd	bd	bd	201.7	8.2	453000	14000	bd	bd	0.51	0.19	bd	bd	bd	bd	bd	bd	0.065	0.073	1.59	0.73	0.73	0.23	10.1	1.2	5.81	0.4	36.7	2.9	10.22	0.66	109.5	5.7	33.6	1.5	8720	310	bd	bd	48.2	3.4	148.7	8	0.324143	68.8679
90-131A_Zr3b - 1	rim	66000	2600	bd	bd	bd	bd	224.8	6.9	449000	11000	bd	bd	0.42	0.13	bd	bd	bd	bd	bd	bd	0.074	0.064	1.85	0.61	0.74	0.14	12.4	1.1	6.02	0.49	39.3	2	10.03	0.59	119.6	5.3	32.5	1.2	7350	220	bd	bd	15.94	0.75	66.8	3.7	0.238623	64.6486
90-131A_Zr3b - 2	mantle	68300	2600	bd	bd	bd	bd	113.5	3.9	428000	10000	bd	bd	0.48	0.14	bd	bd	bd	bd	bd	bd	0.142	0.091	0.61	0.33	0.44	0.12	7.1	1.1	3.13	0.28	19.9	1.4	4.52	0.36	58.8	2.9	14.72	0.83	7130	230	bd	bd	20.2	1.4	68.4	4.6	0.295322	96.3934
90-131A_Zr3c - 1	metamict (mantle)	70200	2900	bd	bd	bd	bd	225.1	6	425000	10000	bd	bd	0.52	0.16	bd	bd	bd	bd	0.15	0.17	0.18	0.098	1.78	0.57	0.66	0.14	13.3	1.3	5.87	0.42	40.3	2.1	10.16	0.52	125	5.3	33.7	1.3	6160	160	bd	bd	12.33	0.42	42.7	1.2	0.288759	70.2247
90-131A_Zr3c - 2	metamict (mantle)	70600	2600	bd	bd	bd	bd	168.3	4.7	429000	11000	bd	bd	0.27	0.1	bd	bd	bd	bd	bd	bd	0.036	0.041	1.57	0.56	0.54	0.12	8.6	1.1	4.78	0.39	28.7	1.7	7.88	0.49	91.1	4.3	24.59	0.99	6910	200	bd	bd	8.18	0.3	31.19	0.94	0.262264	58.0255
90-131A_Zr4a - 1	mantle	71700	3200	bd	bd	bd	bd	137.4	9.6	429000	12000	bd	bd	0.42	0.14	bd	bd	bd	bd	0.05	0.1	0.095	0.074	1.01	0.47	0.44	0.13	7.5	1	3.83	0.44	24	2.2	6.12	0.54	73	6.4	19.2	1.7	7050	180	bd	bd	17.94	0.66	61.2	1.7	0.293137	72.2772
90-131A_Zr4a - 2	core	68400	3000	bd	bd	bd	bd	121.6	5.9	431000	12000	bd	bd	0.49	0.12	bd	bd	bd	bd	bd	bd	0.04	0.046	1.32	0.51	0.55	0.14	6.63	0.9	3.68	0.33	22	1.5	5.56	0.49	61.6	3.8	16.7	1.1	8140	220	bd	bd	29.02	0.95	95.2	2.6	0.304832	46.6667
90-131A_Zr4b - 1	core	70500	2700	bd	bd	bd	bd	274.8	8.2	428000	12000	bd	bd	0.66	0.15	bd	bd	bd	bd	bd	bd	0.156	0.084	2.59	0.67	1.03	0.18	15.7	1.5	7.77	0.46	48.3	2.2	13.19	0.69	149.3	6.4	41.9	1.6	7600	190	bd	bd	58.8	2.1	183	4.2	0.321311	57.6448
90-131A_Zr4b - 2	mantle	70600	3000	bd	bd	bd	bd	204.8	5.9	415000	11000	bd	bd	0.69	0.17	bd	bd	bd	bd	bd	bd	0.122	0.083	2.11	0.63	0.67	0.14	11.4	1.2	5.68	0.49	36.4	1.9	9.43	0.47	104.7	4.6	29.4	1	7410	220	bd	bd	87.5	4.2	229.5	7.7	0.381264	49.6209
90-131A_Zr5a - 1	rim	70300	3300	bd	bd	bd	bd	381	9.8	416000	9900	bd	bd	0.83	0.18	bd	bd	0.16	0.16	0.81	0.38	0.63	0.21	5.2	1	1.85	0.25	25.9	1.8	11.01	0.59	64.4	2.7	15.57	0.77	163	5.8	42.5	1.4	7540	180	bd	bd	90.2	2.3	189.2	4.3	0.476744	31.3462
90-131A_Zr5a - 2	rim	67900	2900	bd	bd	bd	bd	179	8.5	428000	12000	bd	bd	0.6	0.15	bd	bd	bd	bd	bd	bd	0.05	0.049	1.61	0.57	0.6	0.15	10.5	1.2	5.12	0.48	32.3	2.6	8.16	0.55	91.5	6.1	26	1.4	7370	170	bd	bd	77.4	2.6	204.5	7.7	0.378484	56.8323
90-131A_Zr5a - 3	mantle	68300	2900	bd	bd	bd	bd	86.4	4.9	428000	10000	bd	bd	0.66	0.17	bd	bd	bd	bd	bd	bd	bd	bd	0.66	0.36	0.41	0.11	5.8	1.1	2.59	0.28	14.6	1.3	3.82	0.36	44.2	3	11.64	0.72	7450	160	bd	bd	57.5	3.5	139.8	7.5	0.411302	66.9697
90-131A_Zr5b - 1	rim-mantle	64400	2600	bd	bd	bd	bd	175.2	5.7	438000	13000	bd	bd	0.4	0.12	bd	bd	bd	bd	bd	bd	0.039	0.045	1.36	0.52	0.68	0.13	10.8	1.1	4.97	0.44	32.6	1.8	8.12	0.57	102.8	4.8	29.7	1.4	7150	230	bd	bd	20.61	0.87	77.1	2.9	0.267315	75.5882
90-131A_Zr5b - 2	core	71400	2400	bd	bd	bd	bd	77.9	3.6	422000	12000	bd	bd	0.5	0.13	bd	bd	bd	bd	bd	bd	0.113	0.072	0.43	0.28	0.39	0.11	5.05	0.83	2.33	0.23	13.6	1.1	3.69	0.31	37	2.2	10.05	0.61	7650	190	bd	bd	58.7	1.7	161.1	3.8	0.36437	86.0465
90-131A_Zr5b - 3	rim-mantle	71500	2400	bd	bd	bd	bd	179	11	425000	12000	bd	bd	0.49	0.13	bd	bd	0.08	0.12	bd	bd	0.16	0.086	1.87	0.59	0.67	0.12	12.5	1.4	5.33	0.43	32	2.2	8.06	0.62	90.5	5	26.1	1.3	7190	180	bd	bd	45	4.9	111.3	6.2	0.404313	48.3957
90-131A_Zr6a - 1	rim	70600	3100	bd	bd	bd	bd	168	12	420200	9800	bd	bd	0.62	0.14	bd	bd	bd	bd	bd	bd	0.094	0.069	1.34	0.44	0.65	0.14	10.1	1.2	4.74	0.49	31.4	2.7	8.07	0.78	88.5	7.4	24.4	2.2	7270	180	bd	bd	28.55	0.7	95.5	2.4	0.298953	66.0448
90-131A_Zr6a - 2	core	72900	2900	bd	bd	bd	bd	175.5	5.6	430000	10000	bd	bd	0.42	0.17	bd	bd	bd	bd	bd	bd	0.14	0.094	2.03	0.62	0.45	0.12	10.8	1.3	5.15	0.44	31.8	2.2	8.51	0.6	102.5	4.7	28.62	0.97	7340	190	bd	bd	13.89	0.52	59.6	1.5	0.233054	50.4926
90-131A_Zr6b - 1	outer rim-rim	69100	3100	bd	bd	bd	bd	93.2	4.7	423000	11000	bd	bd	0.56	0.15	bd	bd	bd	bd	bd	bd	bd	bd	0.73	0.37	0.371	0.098	5.25	0.86	2.7	0.3	16.7	1.4	4.03	0.36	46.4	3.5	12.04	0.73	6770	180	bd	bd	15.18	0.57	50.3	1.9	0.301789	63.5616
90-131A_Zr6b - 2	core	67700	2600	bd	bd	bd	bd	72.4	2.6	431000	12000	bd	bd	0.55	0.13	bd	bd	bd	bd	bd	bd	bd	bd	0.74	0.35	0.213	0.09	4.33	0.62	2.28	0.24	13.2	1.2	3.06	0.26	39.4	2.4	10.29	0.62	7830	220	bd	bd	31.4	1.3	96.7	3	0.324716	53.2432
90-131A_Zr6b - 3	rim	67800	2600	bd	bd	bd	bd	123.1	9.7	431000	12000	bd	bd	0.286	0.096	bd	bd	bd	bd	bd	bd	0.088	0.07	1.06	0.41	0.5	0.14	7.1	0.99	3.26	0.37	21.5	2	5.41	0.55	65.9	5.8	17.8	1.4	7240	240	bd	bd	12.2	1.2	44.9	4.4	0.271715	62.1698
90-131A_Zr7a - 1	rim	64100	2700	bd	bd	bd	bd	255.9	7.7	449000	13000	bd	bd	0.58	0.16	bd	bd	bd	bd	bd	bd	0.26	0.12	2.48	0.71	0.94	0.14	14.4	1.3	7.01	0.5	46.2	2.4	11.95	0.53	139	6.1	38.8	1.4	6620	190	bd	bd	15.46	0.47	58.8	1.4	0.262925	56.0484
90-131A_Zr7a - 2	mantle	60400	2300	bd	bd	bd	bd	232	12	444000	12000	bd	bd	0.55	0.16	bd	bd	bd	bd	0.22	0.22	0.18	0.1	2.64	0.82	0.84	0.16	14.8	1.7	7.05	0.55	41.1	3.1	11.02	0.7	125.9	6.5	34.1	1.4	6930	190	bd	bd	18.8	1.7	58.5	3.4	0.321368	47.6894
90-131A_Zr7a - 3	core	62700	2300	bd	bd	bd	bd	217	10	444000	11000	bd	bd	0.46	0.14	bd	bd	bd	bd	bd	bd	0.18	0.1	2.04	0.64	0.65	0.13	11.7	1.4	6.28	0.52	38.8	2.4	10.04	0.7	116.1	6.2	31.8	1.5	6610	190	bd	bd	20	1.1	63.2	3.4	0.316456	56.9118
90-131A_Zr7b - 1	rim	64600	2300	bd	bd	bd	bd	225.5	6.7	445000	12000	bd	bd	0.4	0.15	bd	bd	bd	bd	bd	bd	0.073	0.071	1.92	0.64	0.75	0.18	14.3	1.7	6.34	0.55	40.6	2.8	11.02	0.75	119.9	5.8	33	1.3	6840	200	bd	bd	10.9	0.38	35.8	1	0.304469	62.4479
90-131A_Zr7b - 2	core	67700	2900	bd	bd	bd	bd	192	5	434000	10000	bd	bd	0.32	0.11	bd	bd	bd	bd	bd	bd	0.096	0.07	1.37	0.52	0.64	0.16	9.53	0.96	5.61	0.46	34.7	1.9	9.09	0.53	102.1	4.5	27.6	1.2	6910	180	bd	bd	9.7	0.41	34.5	1.1	0.281159	74.5255
90-131A_Zr7b - 3	core	68700	2800	bd	bd	bd	bd	176.1	5.1	436000	13000	bd	bd	0.39	0.13	bd	bd	bd	bd	bd	bd	0.157	0.089	1.05	0.4	0.68	0.13	9.8	1.2	5.05	0.47	30.7	1.8	7.76	0.54	95.9	4.2	28.1	1	6840	220	bd	bd	8.57	0.33	37.6	1.2	0.227926	91.3333
90-131A_Zr7b - 4	core	70200	2300	bd	bd	bd	bd	261	7.5	441000	14000	bd	bd	0.7	0.16	bd	bd	bd	bd	0.4	0.29	0.37	0.14	3.56	0.84	1.05	0.2	16.3	1.5	7.64	0.55	47	2.5	12.18	0.67	133.2	6	38.2	2	6410	190	bd	bd	18.8	1.2	51.5	1.5	0.365049	37.4157
90-131A_Zr7c - 1	core	69400	2500	bd	bd	bd	bd	283.3	7	433000	11000	bd	bd	0.54	0.14	bd	bd	bd	bd	bd	bd	0.32	0.14	3.82	0.77	1.18	0.19	18.2	1.5	8.42	0.58	50.8	2.6	12.02	0.56	132.4	5.5	35.6	1.2	6290	170	bd	bd	20.1	1.2	49.6	1.4	0.405242	34.6597
90-131A_Zr7c - 2	mantle	68400	2800	bd	bd	bd	bd	227.9	8.5	431000	12000	bd	bd	0.62	0.15	bd	bd	bd	bd	bd	bd	bd	bd	2.04	0.56	0.64	0.14	13.4	1.4	6.45	0.55	41.4	2.6	10.46	0.62	129.8	6.6	34.8	1.5	6340	180	bd	bd	14.03	0.53	47.4	1.5	0.295992	63.6275
90-131A_Zr7c - 3	rim	68300	2500	bd	bd	bd	bd	160.2	3.9	425000	10000	bd	bd	0.41	0.13	bd	bd	bd	bd	bd	bd	0.16	0.087	1.45	0.6	0.53	0.12	9.2	1.1	4.52	0.38	28.5	1.6	7.14	0.41	87.3	3.8	24	1	6480	160	bd	bd	15.24	0.58	52.7	2.1	0.289184	60.2069
90-131A_Zr8 - 1	rim	70600	2700	bd	bd	bd	bd	181.3	6.5	424000	11000	bd	bd	0.46	0.11	bd	bd	bd	bd	bd	bd	0.155	0.093	1.94	0.52	0.7	0.15	10.3	1	4.9	0.44	32.6	1.9	9	0.52	102.4	4.8	28.3	1.2	7440	260	bd	bd	18.06	0.96	70.9	3.5	0.254725	52.7835
90-131A_Zr8 - 2	core	72800	2400	bd	bd	bd	bd	150.1	5.3	420600	9900	bd	bd	0.5	0.14	bd	bd	bd	bd	0.042	0.084	0.143	0.087	1.59	0.54	0.59	0.12	9.9	1	4.3	0.39	27.9	2	7.46	0.58	88.9	4.8	25.4	1.4	7350	190	bd	bd	25.47	0.89	92.1	3	0.276547	55.9119
90-131A_Zr8 - 3	mantle	74700	3100	bd	bd	bd	bd	93.5	2.8	411000	10000	bd	bd	0.45	0.13	bd	bd	bd	bd	bd	bd	bd	bd	0.85	0.34	0.43	0.11	5.68	0.8	2.58	0.25	15	1	4.07	0.37	45.2	2.2	11.5	0.6	7740	200	bd	bd	80.9	3.5	191.2	5.5	0.423117	53.1765
90-131A_Zr9 - 2	mantle	72300	2700	bd	bd	bd	bd	105	5.3	425000	10000	bd	bd	0.35	0.12	bd	bd	bd	bd	bd	bd	0.038	0.044	1.08	0.44	0.47	0.12	6.9	1.1	3	0.28	18.7	1.5	4.71	0.43	55.5	3.4	14.8	0.8	6960	240	bd	bd	12.09	0.61	37.1	2.4	0.325876	51.3889
90-131A_Zr9 - 3	core	69800	2600	bd	bd	bd	bd	173.6	5.8	431000	13000	bd	bd	0.39	0.1	bd	bd	bd	bd	bd	bd	0.082	0.065	1.45	0.45	0.76	0.14	10.5	1	5.05	0.38	31	1.9	7.78	0.48	97	4.9	26.4	1.3	7130	220	bd	bd	18.85	0.77	65	2.4	0.29	66.8966
90-131A_Zr9 - 4	mantle	73900	2900	bd	bd	bd	bd	114.1	5	427000	12000	bd	bd	0.54	0.14	bd	bd	bd	bd	bd	bd	0.081	0.064	0.72	0.34	0.342	0.094	7	1	3.33	0.37	19.7	1.5	5.15	0.48	56.5	3.4	15.58	0.89	8160	210	bd	bd	58.8	4.4	173.6	9.6	0.33871	78.4722
90-131A_Zr9 - 5	rim	71700	3000	bd	bd	bd	bd	182.2	6.1	426000	12000	bd	bd	1	0.19	bd	bd	bd	bd	bd	bd	0.173	0.093	1.62	0.59	0.71	0.15	11.6	1.1	5.39	0.42	30.6	1.8	7.13	0.38	87.9	3.7	22.7	1	8280	220	bd	bd	170.8	3.7	352.4	7.6	0.484677	54.2593
90-131A_Zr10a - 1	core	70600	2900	bd	bd	bd	bd	285	12	436000	14000	bd	bd	0.46	0.13	bd	bd	bd	bd	0.28	0.22	0.17	0.094	2.44	0.63	1.14	0.18	16.7	1.5	8.23	0.62	49.5	3.1	12.51	0.74	141.2	6.5	37.6	1.6	6240	200	bd	bd	20.18	0.95	56.5	2	0.357168	57.8689
90-131A_Zr10a - 2	mantle	69200	2600	bd	bd	bd	bd	116	7.5	430000	10000	bd	bd	0.47	0.13	bd	bd	bd	bd	bd	bd	0.102	0.075	1.31	0.51	0.38	0.1	7.38	0.94	3.36	0.35	21	1.9	4.91	0.45	56.6	3.9	13.9	1	6340	140	bd	bd	22.2	1.1	55.5	3.1	0.4	43.2061
90-131A_Zr10b - 1	rim	70800	2900	bd	bd	bd	bd	171	11	429000	11000	bd	bd	0.67	0.17	bd	bd	bd	bd	bd	bd	0.037	0.042	1.54	0.5	0.59	0.11	9.4	1.1	4.73	0.46	31.4	2.7	7.15	0.58	85.6	7	23.1	2	6360	150	bd	bd	25.74	0.93	67.5	1.3	0.381333	55.5844
90-131A_Zr10b - 2	core	69900	2600	bd	bd	bd	bd	94	3.9	431000	11000	bd	bd	0.41	0.13	bd	bd	bd	bd	bd	bd	bd	bd	0.99	0.4	0.329	0.091	5.42	0.72	2.51	0.27	16.3	1.3	4.06	0.32	46.2	3.2	12.11	0.66	7190	200	bd	bd	16.3	0.51	57.5	2.4	0.283478	46.6667
90-131A_Zr11a - 1	core	69400	2200	bd	bd	bd	bd	233.1	9.3	430000	12000	bd	bd	0.37	0.11	bd	bd	bd	bd	bd	bd	0.19	0.098	1.77	0.58	0.89	0.15	12.9	1.1	6.14	0.5	42.4	2.4	10.76	0.56	122.9	6.1	33.4	1.5	6220	200	bd	bd	12.34	0.54	40.6	1.2	0.303941	69.435
90-131A_Zr11a - 2	rim	71600	2700	bd	bd	bd	bd	216.9	7.4	421000	12000	bd	bd	0.36	0.11	bd	bd	bd	bd	bd	bd	0.129	0.078	1.62	0.51	0.72	0.14	13.1	1.2	5.9	0.39	39.6	2.2	9.93	0.6	117	5.3	32.5	1.4	6280	200	bd	bd	10.87	0.43	36.3	1	0.299449	72.2222
90-131A_Zr11b - 1	core	69900	3100	bd	bd	bd	bd	251	12	431000	12000	bd	bd	0.65	0.17	bd	bd	bd	bd	0.2	0.2	0.17	0.1	2.31	0.69	1.08	0.19	15.4	1.4	7.36	0.63	44.5	2.9	11.02	0.67	126.1	5.7	34.3	1.2	6860	180	bd	bd	26.1	2.5	89.1	8.1	0.292929	54.5887
90-131A_Zr11b - 2	core	69100	2300	bd	bd	bd	bd	175.9	7.4	434000	13000	bd	bd	0.55	0.14	bd	bd	bd	bd	0.21	0.2	0.219	0.099	1.31	0.47	0.66	0.13	10.6	1.1	4.97	0.38	31.4	2.1	8.48	0.56	96.4	5.1	27.1	1.4	6990	210	bd	bd	17.66	0.53	71	2.6	0.248732	73.5878
90-131A_Zr11b - 3	rim	70600	2900	bd	bd	bd	bd	110	5.5	428900	9500	bd	bd	0.65	0.17	bd	bd	bd	bd	0.09	0.13	0.011	0.022	1.37	0.48	0.416	0.095	7.28	0.93	3.03	0.3	18.6	1.8	4.98	0.37	52.3	3.5	13.36	0.79	8810	210	bd	bd	80.4	3.7	209	10	0.384689	38.1752
90-131A_Zr11c - 1	rim	71800	3100	bd	bd	bd	bd	214.7	6.1	422000	12000	bd	bd	0.52	0.14	bd	bd	0.033	0.067	0.037	0.075	0.173	0.099	1.96	0.65	0.7	0.15	13.5	1.5	5.91	0.42	41	1.8	10.66	0.61	125.3	4.3	36.5	1.1	6830	170	bd	bd	24.66	0.9	90	2.7	0.274	63.9286
90-131A_Zr12 - 1	outer rim-rim	69900	2900	bd	bd	bd	bd	181.7	5.3	427000	10000	bd	bd	0.67	0.17	bd	bd	bd	bd	bd	bd	0.128	0.082	1.06	0.41	0.58	0.12	10.8	1.1	4.76	0.36	32.1	1.8	8.3	0.49	95.2	4.3	27.8	1.2	7170	190	bd	bd	29.72	0.78	107.7	2.1	0.275952	89.8113
90-131A_Zr12 - 2	core	67100	2500	bd	bd	bd	bd	155.8	5.9	434000	12000	bd	bd	0.52	0.14	bd	bd	bd	bd	bd	bd	0.189	0.097	1.63	0.57	0.56	0.13	9.7	1.1	4.37	0.38	26.8	1.7	6.91	0.44	85	4.5	22.3	1.1	7510	200	bd	bd	32.68	0.93	107	2.4	0.305421	52.1472
90-131A_Zr12 - 3	rim	71200	2500	bd	bd	bd	bd	142.8	5	428000	12000	bd	bd	0.66	0.17	bd	bd	bd	bd	bd	bd	0.128	0.076	0.88	0.41	0.59	0.12	8.27	0.88	4.26	0.33	26.8	1.5	6.73	0.47	74.9	2.6	20.69	0.9	7690	190	bd	bd	33.9	1.2	120.9	4.4	0.280397	85.1136
Eu anomaly (Eu*) calculation:
Eu-(1/2*(Sm+Gd))
Eu anomaly magnitude (Eu/Eu*) calculation:
Eu/(sqrt(Sm*Gd))
[truncated: 15 more columns]
